# Supplementary material for: Role of Field Epidemiology in Environmental and Climate Change-Related Health Incidents in Wales: A Qualitative Analysis Through Expert Interviews
Source: Int J Environ Res Public Health. 2025 Sep 18;22(9):1452. doi: 10.3390/ijerph22091452 (PMC12469667; doi:10.3390/ijerph22091452)
Supplement: Supplementary file 1 [file ijerph-22-01452-s001.zip]

Archive with 1 entries (1 files):
- ijerph-3833913-supplementary.pdf
